# Supplementary material for: Nutritional Values and Biochemical Traits of Rye (Secale cereale L.) Seeds, a Landrace from Matese Mountains (Southern Italy)
Source: Foods. 2025 Mar 24;14(7):1120. doi: 10.3390/foods14071120 (PMC11988677; doi:10.3390/foods14071120)
Supplement: Supplementary file 1 [file foods-14-01120-s001.zip]

Archive with 1 entries (1 files):
- foods-3530625-supplementary.pdf
